# Supplementary material for: Association of low-frequency and rare coding variants with information processing speed
Source: Transl Psychiatry. 2021 Dec 4;11:613. doi: 10.1038/s41398-021-01736-6 (PMC8643353; doi:10.1038/s41398-021-01736-6)
Supplement: Supplementary file 2 — Supplementary table 1 [file 41398_2021_1736_MOESM2_ESM.xlsx]

## Sheet: Sheet1
Supplementary Table 1. Educational attainment in participating cohorts
A. Discovery, European ancestry
Cohort	Less than high school (0 - 11 years)	High school; GED (12 years)	Some college, no degree (> 12 years)	College degree and above	Missing/ Unknown
	N (%)	N (%)	N (%)	N (%)	N (%)		N
ARIC	1 601 (15.69)	3 748 (36.74)	936 (9.18)	3 916 (38.39)			10 201
CARDIA	18 (1.06 )	398 (23.52)	786 (46.46)	490 (28.96)			1 692
GS	2 411 (27.57)	830 (9.49)	2 653 (30.34)	2 850 (32.60)			8 744
Korčula	290 (46.11)	200 (31.80)	74 (11.76)	65 (10.33)			629
LBC1921	166 (67.75)	24 (9.80)	32 (13.06)	23 (9.39)			245
LBC1936	690 (73.80)	138 (14.76)	54 (5.77)	53 (5.67)			935
Cohort	Primary	Secondary	College	University	Missing
	N (%)	N (%)	N (%)	N (%)	N (%)		N
AGES	561 (21.72)	1 287 (49.83)	413 (15.99)	317 (12.27)	5 (0.19)		2 583
Cohort	Less than high school (0 - 11 years)	High school; GED (12 years)	Some college, no degree; vocational school (> 12 years)	College	Graduate; Professional	Unknown
	N (%)	N (%)	N (%)	N (%)	N (%)	N (%)	N
CHS	901 (24.00)	1 106 (29.46)	924 (24.62)	432 (11.51)	383 (10.20)	8 (0.21)	3 754
Cohort	< 12 years	12 years	13 - 15 years	> 16 years
	N (%)	N (%)	N (%)	N (%)			N
GENOA	45 (4.79)	395 (42.02)	313 (33.30)	187 (19.89)			940
B. Discovery, African ancestry
Cohort	Less than high school (0 - 11 years)	High school; GED (12 years)	Some college, no degree (> 12 years)	College degree and above	Missing/ Unknown
	N (%)	N (%)	N (%)	N (%)	N (%)		N
ARIC	1 179 (38.00)	666 (21.46)	216 (6.96)	1 042 (33.58)			3 103
CARDIA	64 (4.87)	575 (43.73)	546 (41.52)	130 (9.88)			1 315
Cohort	Less than high school (0 - 11 years)	High school; GED (12 years)	Some college, no degree; vocational school (> 12 years)	College	Graduate; Professional	Unknown
	N (%)	N (%)	N (%)	N (%)	N (%)	N (%)	N
CHS	248 (38.81)	148 (23.16)	123 (19.25)	44 (6.89)	74 (11.58)	2 (0.31)	639
Cohort	< 12 years	12 years	13 - 15 years	> 16 years
	N (%)	N (%)	N (%)	N (%)			N
GENOA	174 (24.96)	208 (29.84)	135 (19.37)	180 (25.83)			697
C. Replication, European ancestry
Cohort	Elementary	Apprentice	College	University
	N (%)	N (%)	N (%)	N (%)			N
ASPS	38 (27.94)	59 (43.38)	28 (20.59)	11 (8.09)			136
Cohort	Primary (< 7 years)	Lower	Medium	Higher (> 11 years)	University
	N (%)	N (%)	N (%)	N (%)	N (%)		N
RS	438 (28.33)	456 (29.50)	466 (30.14)	162 (10.48)	24 (1.55)		1 546
