# Supplementary material for: Association of low-frequency and rare coding variants with information processing speed
Source: Transl Psychiatry. 2021 Dec 4;11:613. doi: 10.1038/s41398-021-01736-6 (PMC8643353; doi:10.1038/s41398-021-01736-6)
Supplement: Supplementary file 3 — Supplementary table 2 [file 41398_2021_1736_MOESM3_ESM.xlsx]

## Sheet: Sheet1
Supplementary Table 2. Association of low-frequency and rare variants with DSST scores:
Meta-analysis of results for European ancestry cohorts (adjusted for age and gender; p < 1 x 10-4)
A. Single SNP
EC ID	dbSNPID	Chr	Position	Gene	Function
exm1565081	rs149298522	21	31802759	KRTPA13-4	nonsyn
exm1261408	rs8054182	16	81145807	PKD1L2	stopgain
exm700424	rs201280324	8	52321966	PXDNL	nonsyn
exm548355	rs61742360	6	43041067	KLC4	nonsyn
exm1222409	rs7191155	16	19800213	IQCK	nonsyn
exm828005	rs10761725	10	64974537	JMJD1C	nonsyn
exm1451858	rs143550497	19	31039257	ZNF536	nonsyn
exm1409193	rs243383	19	4442999	CHAF1A	nonsyn
exm183633	rs3100246	2	29383256	CLIP4	nonsyn
exm1290635	rs9895916	17	7950394	ALOX15B	nonsyn, spl
exm765207	rs183800704	9	100112770	C9orf174	nonsyn
exm523287	rs35555795	6	26509382	BTN1A1	nonsyn
exm310863	rs6442117	3	48419897	FBXW12	nonsyn
Single SNP (continued)
EC ID	RefAllele	AltAllele	Freq1	FreqSE	Weight	Zscore	p	Direction
exm1565081	T	C	0.0039	0.0008	30 576	-4.797	1.61 x 10-6	--
exm1261408	C	G	0.0035	0.0011	30 576	-4.692	2.7 x 10-6	--
exm700424	G	A	0.0088	0	30 576	-4.526	6.01 x 10-6	--
exm548355	G	A	0.0018	0.0002	30 576	4.284	1.84 x 10-5	++
exm1222409	T	C	0.1702	0.0069	30 576	4.257	2.08 x 10-5	++
exm828005	A	T	0.2142	0.0008	30 576	-4.242	2.21 x 10-5	--
exm1451858	G	A	0.0016	0	30 576	4.104	4.07 x 10-5	++
exm1409193	T	G	0.0182	0.0004	30 576	-3.991	6.59 x10-5	--
exm183633	G	T	0.1506	0.0001	30 576	-3.987	6.7 x 10-5	--
exm1290635	G	A	0.0142	0.0021	30 576	3.982	6.83 x 10-5	++
exm765207	C	T	0.0045	0.0001	30 576	-3.96	7.5 x 10-5	--
exm523287	C	T	0.1011	0.013	30 576	3.917	8.97 x 10-5	++
exm310863	C	T	0.4616	0.0045	30 576	3.896	9.76 x 10-5	++
B. T5 test
Gene	Freq1	FreqSE	Weight	Zscore	p	Direction
OR51A7	0.0026	0.0002	30 576	-4.442	9.76 x 10-6	--
C. T1 test
Gene	Freq1	FreqSE	Weight	Zscore	p	Direction
OR51A7	0.0026	0.0002	30 576	-4.442	9.76 x 10-6	--
KRTAP13-4	0.011	0.0061	30 576	-4.1	4.13 x 10-5	--
D. T01 test
Gene	Freq1	FreqSE	Weight	Zscore	p	Direction
RNF19A	0.0018	0.0003	30 576	-4.752	2.01 x 10-6	--
SNP, single nucleotide polymorphism; EC ID, exome chip identification; dbSNPID, The National Center for
Biotechnology Information SNP database identification; Chr, chromosome; nonsyn, nonsynonymous;
spl, splicing; RefAllele, reference allele; AltAllele, alternative allele; Freq, frequency; p, p-value
