# Supplementary material for: Association of low-frequency and rare coding variants with information processing speed
Source: Transl Psychiatry. 2021 Dec 4;11:613. doi: 10.1038/s41398-021-01736-6 (PMC8643353; doi:10.1038/s41398-021-01736-6)
Supplement: Supplementary file 4 — Supplementary table 3 [file 41398_2021_1736_MOESM4_ESM.xlsx]

## Sheet: Sheet1
Supplementary Table 3. Association of low-frequency and rare variants with DSST scores:
Meta-analysis of results for European ancestry cohorts (adjusted for age, gender, and education; p < 1 x 10-4)
A. Single SNP
EC ID	dbSNPID	Chr	Position	Gene	Function
exm1261408	rs8054182	16	81145807	PKD1L2	stopgain
exm548355	rs61742360	6	43041067	KLC4	nonsyn
exm1565081	rs149298552	21	31802759	KRTAP13-4	nonsyn
exm881633	rs147018668	11	4928691	OR51A7	nonsyn
exm88705	rs55892969	11	8119298	TUB	nonsyn
exm869656	rs28927679	11	247329	PSMD13	nonsyn
exm1451858	rs143550497	19	31039257	ZNF536	nonsyn
exm164635	rs11586356	1	244641216	C1orf101	nonsyn
Single SNP (continued)
EC ID	RefAllele	AltAllele	Freq1	FreqSE	Weight	Zscore	p	Direction
exm1261408	C	G	0.0035	0.001	29 718	-4.355	1.33 x 10-5	--
exm548355	G	A	0.0018	0.0001	29 718	4.111	3.93 x 10-5	++
exm1565081	T	C	0.0039	0.0008	29 718	-4.104	4.06 x 10-5	--
exm881633	T	C	0.0017	0.0003	29 718	-4.075	4.61 x 10-5	--
exm88705	A	G	0.0348	0.0049	29 718	-4.071	4.69 x 10-5	--
exm869656	C	T	0.009	0.003	29 718	3.952	7.76 x 10-5	++
exm1451858	G	A	0.0016	0	29 718	3.949	7.85 x 10-5	++
exm164635	C	A	0.0339	0.0012	29 718	-3.895	9.82 x 10-5	--
B. T5 test
Gene	Freq1	FreqSE	Weight	Zscore	p	Direction
OR51A7	0.0025	0.0003	29 718	-4.662	3.13 x 10-6	--
C. T1 test
Gene	Freq1	FreqSE	Weight	Zscore	p	Direction
OR51A7	0.0025	0.0003	29 718	-4.662	3.13 x 10-6	--
KIAA0586	0.0236	0.001	29 718	4.295	1.75 x 10-5	++
D. T01 test
Gene	Freq1	FreqSE	Weight	Zscore	p	Direction
RNF19A	0.0019	0.0002	29 718	-4.516	6.31 x 10-6	--
SNP, single nucleotide polymorphism; EC ID, exome chip identification; dbSNPID, The National Center for
Biotechnology Information SNP database identification; Chr, chromosome; nonsyn, nonsynonymous;
RefAllele, reference allele; AltAllele, alternative allele; Freq, frequency; p, p-value
