# Supplementary material for: Association of low-frequency and rare coding variants with information processing speed
Source: Transl Psychiatry. 2021 Dec 4;11:613. doi: 10.1038/s41398-021-01736-6 (PMC8643353; doi:10.1038/s41398-021-01736-6)
Supplement: Supplementary file 5 — Supplementary table 4 [file 41398_2021_1736_MOESM5_ESM.xlsx]

## Sheet: Sheet1
Supplementary Table 4. Association of low-frequency and rare variants with DSST scores:
Meta-analysis of results for African ancestry cohorts (adjusted for age and gender; p < 1 x 10-4)
A. Single SNP
EC ID	dbSNPID	Chr	Position	Gene	Function
exm2257596	rs61754784	6	151247299	MTHFD1L	nonsyn
exm481364	rs138079930	5	138718921	SLC23A1	nonsyn
exm590828	rs201003165	6	158994513	TMEM181	nonsyn
Single SNP (continued)
EC ID	RefAllele	AltAllele	p	MAF	CAF	Ntotal	Beta	SE
exm2257596	A	G	2.14 x 10-5	0.0334	0.0334	5 758	-2.68	0.63
exm481364	C	T	4.31 x 10-5	0.00834	0.00834	5 758	-5.1	1.25
exm590828	T	G	7.6 x 10-5	0.00104	0.00104	5 758	13.56	3.43
B. T5 test
Gene	p	Beta	SE	cmafUsed	nsnpsUsed
SUV39H2	2.11 x 10-5	10.3	2.42	0.002171	2
CCDC14	5.43 x 10-5	-2.42	0.6	0.037088	10
KNTC1	7.58 x 10-5	1.05	0.27	0.182869	32
C. T1 test
Gene	p	Beta	SE	cmafUsed	nsnpsUsed
SUV39H2	2.11 x 10-5	10.3	2.42	0.002171	2
CLCC1	3.46 x 10-5	4.34	1.05	0.01203	12
D. T01 test
Gene	p	Beta	SE	cmafUsed	nsnpsUsed
SLC22A7	8.12 x 10-6	17.74	3.97	0.000782	2
CACNA1S	6.23 x 10-5	5.76	1.44	0.007369	18
MYLK	8.36 x 10-5	4.94	1.25	0.008217	22
SNP, single nucleotide polymorphism; EC ID, exome chip identification; dbSNPID, The National Center for
Biotechnology Information SNP database identification; Chr, chromosome; nonsyn, nonsynonymous;
RefAllele, reference allele; AltAllele, alternative allele; p, p-value; MAF, minor allele frequency; CAF, coded
alllele frequency; Beta, beta coefficient; SE, standard error; cmafUsed, cumulative minor allele frequency of
variants contributing to burden test; nsnpsUsed, number of variants contributing to burden test
