# Supplementary material for: Association of low-frequency and rare coding variants with information processing speed
Source: Transl Psychiatry. 2021 Dec 4;11:613. doi: 10.1038/s41398-021-01736-6 (PMC8643353; doi:10.1038/s41398-021-01736-6)
Supplement: Supplementary file 6 — Supplementary table 5 [file 41398_2021_1736_MOESM6_ESM.xlsx]

## Sheet: Sheet1
Supplementary Table 5. Association of low-frequency and rare variants with DSST scores:
Meta-anaysis of results for African ancestry cohorts (adjusted for age, gender, and education; p < 1 x 10-4)
A. Single SNP
EC ID	dbSNPID	Chr	Position	Gene	Function
exm2257596	rs61754784	6	151247299	MTHFD1L	nonsyn
exm44162	rs147956029	1	36181316	C1orf216	nonsyn
exm545051	rs35825585	6	39881120	MOCS1	nonsyn
exm138893	rs112284833	1	202710733	KDM5B	nonsyn
exm556727	rs116111965	6	55196575	GFRAL	nonsyn
exm1332330	rs61750353	17	45730168	KPNB1	nonsyn
exm1182762	rs193131944	15	81625540	TMC3	nonsyn
exm323805	rs17052920	3	53269087	TKT	nonsyn
exm481364	rs138079930	5	138718921	SLC23A1	nonsyn
Single SNP (continued)
EC ID	RefAllele	AltAllele	p	MAF	CAF	Ntotal	Beta	SE
exm2257596	A	G	1.06 x 10-5	0.03338	0.03338	5 754	-2.39	0.54
exm44162	C	G	1.31 x10-5	0.002781	0.002781	5 754	-7.94	1.82
exm545051	G	A	2.19 x 10-5	0.134886	0.134886	5 754	-1.22	0.29
exm138893	C	G	6.39 x 10-5	0.005909	0.005909	5 754	5.14	1.29
exm556727	G	C	6.52 x 10-5	0.003858	0.003858	5 754	6.81	1.71
exm1332330	C	G	8.40 x 10-5	0.00252	0.00252	5 754	7.4	1.88
exm1182762	C	T	8.85 x 10-5	0.006257	0.006257	5 754	-4.82	1.23
exm323805	T	C	8,98 x 10-5	0.00139	0.00139	5 754	10.25	2.62
exm481364	C	T	9.10 x 10-5	0.008346	0.008346	5 754	-4.22	1.08
B. T5 test
Gene	p	Beta	SE	cmafUsed	nsnpsUsed
SNX20	4.27 x 10-5	3.47	0.85	0.0136438	3
SLC25A46	5.79 x 10-5	2.41	0.6	0.0245187	8
ENDOG	7.45 x 10-5	7.71	1.95	0.00251999	4
C. T1 test
Gene	p	Beta	SE	cmafUsed	nsnpsUsed
SLC25A46	2.18 x 10-5	3.32	0.78	0.013214	7
SNX20	4.27 x 10-5	3.47	0.85	0.013644	3
ERBB4	5.99 x 10-5	5.62	1.4	0.00488	8
ENDOG	7.45 x 10-5	7.71	1.95	0.00252	4
D. T01 test
Gene	p	Beta	SE	cmafUsed	nsnpsUsed
SLC22A7	2.78 x 10-6	15.79	3.37	0.000782	2
CACNA1S	6.75 x 10-5	4.97	1.25	0.007374	18
SNP, single nucleotide polymorphism; EC ID, exome chip identification; dbSNPID, The National Center for
Biotechnology Information SNP database identification; Chr, chromosome; nonsyn, nonsynonymous;
RefAllele, reference allele; AltAllele, alternative allele; p, p-value; MAF, minor allele frequency; CAF, coded
alllele frequency; Beta, beta coefficient; SE, standard error; cmafUsed, cumulative minor allele frequency of
variants contributing to burden test; nsnpsUsed, number of variants contributing to burden test
