# Supplementary material for: Association of low-frequency and rare coding variants with information processing speed
Source: Transl Psychiatry. 2021 Dec 4;11:613. doi: 10.1038/s41398-021-01736-6 (PMC8643353; doi:10.1038/s41398-021-01736-6)
Supplement: Supplementary file 7 — Supplementary table 6 [file 41398_2021_1736_MOESM7_ESM.xlsx]

## Sheet: Sheet1
Supplementary Table 6. Association of single variants in CADM2 and DSST scores:
Meta-analysis of results for European and African ancestry cohorts
A. European ancestry, adjusted for age and gender
Gene	EC ID	Freq1	FreqSE	Weight	Zscore	p	Direction
CADM2	exm331332	0.0313	0.0001	30 576	-1.089	0.276	-+
B. European ancestry, adjusted for age, gender, and education
Gene	EC ID	Freq1	FreqSE	Weight	Zscore	p	Direction
CADM2	exm331332	0.0313	0.0001	29 718	-0.588	0.557	-+
C. African American, adjusted for age and gender
Gene	EC ID	MAF	CAF	Ntotal	Beta	SE	p
CADM2	exm331332	0.00382	0.00382	5 758	-2.69	1.86	0.148
CADM2	exm331365	0.00165	0.00165	5 758	0.74	2.8	0.792
D. African American, adjusted for age, gender, education
Gene	EC ID	MAF	CAF	Ntotal	Beta	SE	p
CADM2	exm331332	0.00382	0.00382	5 754	-1.81	1.61	0.262
CADM2	exm331365	0.00165	0.00165	5 754	1.46	2.4	0.545
EC ID, exome chip identification; Freq, frequency; p, p-value; MAF, minor allele frequency; CAF, coded
allele frequency; Beta, beta coefficient; SE, standard error
