# Supplementary material for: Association of low-frequency and rare coding variants with information processing speed
Source: Transl Psychiatry. 2021 Dec 4;11:613. doi: 10.1038/s41398-021-01736-6 (PMC8643353; doi:10.1038/s41398-021-01736-6)
Supplement: Supplementary file 8 — Supplementary table 7 [file 41398_2021_1736_MOESM8_ESM.xlsx]

## Sheet: Sheet1
Supplementary Table 7. Associations of single variants in Alzheimer's disease candidate genes and DSST scores:
Meta-analysis of results for European and African ancestry cohorts
A. European ancestry, adjusted for age and gender
Gene	EC ID	dbSNPID	Chr	Position	Function
ABCA7	exm1398819	rs3764647	19	1044712	nonsyn
ABCA7	exm1398884	rs3752239	19	1047537	nonsyn
ABI3	exm1334317	rs616338	17	47297297	nonsyn
MS4A6A	exm914226	rs7232	11	59940599	nonsyn
PLCG2	exm1262459	rs72824905	16	81942028	nonsyn
TREM2	exm545527	rs143332484	6	41129207	nonsyn
(continued)
Gene	RefAllele	AltAllele	Freq1	FreqSE	Weight	Zscore	p	Direction
ABCA7	A	G	0.0429	0.0032	26 822	0.434	0.664	++
ABCA7	A	C	0.0426	0.0032	26 822	0.225	0.822	++
ABI3	T	C	0.0093	0.0012	30 576	-0.166	0.856	-+
MS4A6A	T	A	0.3793	0.003	30 576	-1.018	0.309	--
PLCG2	C	G	0.0099	0.0016	21 017	0.079	0.937	+-
TREM2	C	T	0.0104	0.0003	30 576	-0.181	0.868	-+
B. European ancestry, adjusted for age, gender, and education
Gene	EC ID	dbSNPID	Chr	Position	Function
ABCA7	exm1398819	rs3764647	19	1044712	nonsyn
ABCA7	exm1398884	rs3752239	19	1047537	nonsyn
ABI3	exm1334317	rs616338	17	47297297	nonsyn
MS4A6A	exm914226	rs7232	11	59940599	nonsyn
PLCG2	exm1262459	rs72824905	16	81942028	nonsyn
TREM2	exm545527	rs143332484	6	41129207	nonsyn
(continued)
Gene	RefAllele	AltAllele	Freq1	FreqSE	Weight	Zscore	p	Direction
ABCA7	A	G	0.0429	0.0033	25 964	0.792	0.428	-+
ABCA7	A	C	0.0426	0.0033	25 964	0.465	0.642	-+
ABI3	T	C	0.0094	0.0011	29 718	0.087	0.931	-+
MS4A6A	T	A	0.3797	0.0026	29 718	-1.302	0.1929	--
PLCG2	C	G	0.0099	0.0016	20 974	-0.199	0.842	+-
TREM2	C	T	0.0103	0.003	29 718	0.03	0.976	-+
C. African-American, adjusted for age and gender
Gene	EC ID	dbSNPID	Chr	Position	Function
ABCA7	exm1398819	rs3764647	19	1044712	nonsyn
ABCA7	exm1398884	rs3752239	19	1047537	nonsyn
ABI3	exm1334317	rs616338	17	47297297	nonsyn
AKAP9	exm633442	rs1444662445	7	91709085	nonsyn
AKAP9	exm633579	rs149979685	7	91732110	nonsyn
CD2AP	exm55302	rs116754410	6	47591941	nonsyn
MS4A6A	exm914226	rs7232	11	59940599	nonsyn
PLCG2	exm1262459	rs72824905	16	81942028	nonsyn
TREM2	exm545527	rs143332484	6	41129207	nonsyn
(continued)
Gene	RefAllele	AltAllele	MAF	CAF	Ntotal	Beta	SE	p
ABCA7	A	G	0.2369	0.2369	5 119	-0.022	0.2582	0.938
ABCA7	A	C	0.0112	0.0112	4 422	-0.878	1.2628	0.487
ABI3	T	C	0.0023	0.0023	5 758	-0.3021	2.3469	0.898
AKAP9	A	G	0.0082	0.0082	5 758	-0.3583	1.2388	0.772
AKAP9	C	T	0.0056	0.0056	5 758	-3.1167	1.538	0.043
CD2AP	A	G	0.0264	0.0264	5 758	-0.3127	0.7074	0.658
MS4A6A	T	A	0.0905	0.0905	5 758	0.6478	0.4168	0.12
PLCG2	C	G	0.0018	0.0018	5 758	0.6871	2.6448	0.795
TREM2	C	T	0.0017	0.0017	5 758	-1.0902	2.7562	0.692
D. African American, adjusted for age, gender, and education
Gene	EC ID	dbSNPID	Chr	Position	Function
ABCA7	exm1398819	rs3764647	19	1044712	nonsyn
ABCA7	exm1398884	rs3752239	19	1047537	nonsyn
ABI3	exm1334317	rs616338	17	47297297	nonsyn
AKAP9	exm633442	rs1444662445	7	91709085	nonsyn
AKAP9	exm633579	rs149979685	7	91732110	nonsyn
CD2AP	exm55302	rs116754410	6	47591941	nonsyn
MS4A6A	exm914226	rs7232	11	59940599	nonsyn
PLCG2	exm1262459	rs72824905	16	81942028	nonsyn
TREM2	exm545527	rs143332484	6	41129207	nonsyn
(continued)
Gene	RefAllele	AltAllele	MAF	CAF	Ntotal	Beta	SE	p
ABCA7	A	G	0.2367	0.2367	5 115	0.1634	0.2449	0.504
ABCA7	A	C	0.0112	0.0112	4 418	-2.0351	1.0823	0.06
ABI3	T	C	0.0023	0.0023	5 754	0.1357	2.0133	0.946
AKAP9	A	G	0.0083	0.0083	5 754	-0.7906	1.064	0.457
AKAP9	C	T	0.0056	0.0056	5 754	-2.423	1.3249	0.067
CD2AP	A	G	0.0264	0.0264	5 754	-0.5949	0.6063	0.326
MS4A6A	T	A	0.0906	0.0906	5 754	0.5383	0.3591	0.134
PLCG2	C	G	0.0018	0.0018	5 754	-0.0744	2.2541	0.974
TREM2	C	T	0.0017	0.0017	5 754	-0.8791	2.3869	0.713
EC ID, exome chip identification; dbSNPID, The National Center for Biotechnology Information SNP database
identification; Chr, chromosome; nonsyn, nonsynonymous; RefAllele, reference allele; AltAllele, alternative
allele; Freq, frequency, frequency; p, p-value; MAF, minor allele frequency, CAF, coded allele frequency;
Beta, beta coefficient; SE, standard error
