# Supplementary material for: Association of low-frequency and rare coding variants with information processing speed
Source: Transl Psychiatry. 2021 Dec 4;11:613. doi: 10.1038/s41398-021-01736-6 (PMC8643353; doi:10.1038/s41398-021-01736-6)
Supplement: Supplementary file 9 — Supplementary table 8 [file 41398_2021_1736_MOESM9_ESM.xlsx]

## Sheet: Sheet1
Supplementary Table 8. Comparison of GWAS of DSST scores and analysis of rare variants using exome array
A. Meta-analysis adjusted for age and sex (Ibrahim-Verbaas CA et al. Mol Psych 21:189-197, 2016)
p < 1 x 10-4
dbSNPID	EC ID	Chr	Position (hg 19)	Position (hg 18)	Gene	Function
rs11604671	exm956314	11	113268059	112773269	ANKK1	exonic, nonsyn
rs2734849	exm956341	11	113270160	112775370	ANKK1	exonic, nonsyn
(continued)
dbSNPID	Allele 1	Allele 2	Freq	FreqSE	Weight	Zscore	p
rs11604671	A	G	0.5054	0.0138	32 092	4.491	7.08 x 10-6
rs2734849	G	A	0.4948	0.0138	32 091	4.511	6.46 x 10-6
Illumina HumanExome BeadChip (European ancestry)
dbSNPID	Allele 1	Allele 2	Freq	FreqSE	Weight	Zscore	p
rs11604671	A	G	0.4892	0.0027	26 822	2.97	2.98 x 10-3
rs2734849	G	A	0.4884	0.0024	30 576	2.322	2.02 x 10-2
Illumina HumanExome Bead Chip (African ancestry)
dbSNPID	Allele 1	Allele 2	MAF	Ntotal	Beta	SE	p
rs11604671	A	G	0.1142	4 422	0.2321	0.4302	5.90 x 10-1`
rs2734849	G	A	0.1636	5 758	0.0525	0.3111	8.66 x 10-1`
B. Meta-analysis adjusted for age, sex, and education (Ibrahim-Verbaas CA et al. Mol Psych 21:189-197, 2016)
p < 1 x 10-4
dbSNPID	EC ID	Chr	Position (hg 19)	Position (hg 18)	Gene	Function
rs11214596	N/A	11	113264511	112769721	ANKK1	intronic
rs11604671	exm956314	11	113268059	112773269	ANKK1	exonic, nonsyn
rs2734849	exm956341	11	113270160	112775370	ANKK1	exonic, nonsyn
(continued)
dbSNPID	Allele 1	Allele 2	Freq	FreqSE	Weight	Zscore	p
rs11214596	C	G	0.46	0.0112	32 000	-4.97	6.68 x 10-7
rs11604671	A	G	0.5054	0.0137	32 000	4.493	7.03 x 10-6
rs2734849	G	A	0.4947	0.0137	31 999	4.516	6.31 x 10-6
Illumina HumanExome BeadChip (European ancestry)
dbSNPID	Allele 1	Allele 2	Freq	FreqSE	Weight	Zscore	p
rs11604671	A	G	0.4899	0.0021	25 964	2.881	3.97 x 10-3
rs2734849	G	A	0.4889	0.0017	29 718	2.467	1.36 x 10-2
Illumina HumanExome BeadChip (African ancestry)
dbSNPID	Allele 1	Allele 2	MAF	Ntotal	Beta	SE	p
rs11604671	A	G	0.1142	4 418	0.2016	0.3695	5.85 x 10-1`
rs2734849	G	A	0.1636	5 754	-0.0538	0.2675	8.41 x 10-1`
dbSNPID, The National Center for Biotechnology Information SNP database identification; EC ID, exome chip
identification; Chr, chromosome;; hg19, human genome assembly GRC37; hg18, human genome assembly
NCBI36; nonsyn, nonsynonymous; Freq, frequency; p, p-value; MAF, minor allele frequency; Beta, beta
coefficient; SE, standard error
