# Supplementary material for: Association of low-frequency and rare coding variants with information processing speed
Source: Transl Psychiatry. 2021 Dec 4;11:613. doi: 10.1038/s41398-021-01736-6 (PMC8643353; doi:10.1038/s41398-021-01736-6)
Supplement: Supplementary file 10 — Supplementary table 9 [file 41398_2021_1736_MOESM10_ESM.xlsx]

## Sheet: Sheet1
Supplementary Table 9. Gene-set enrichment analysis implemented using FUMA
(Watanabe K et al. Nat Commun 8:1826, 2017)
African ancestry
Category			GeneSet				N_genes	N_overlap
Immunologic_signatures			GSE411_WT_VS_SOCS3_KO_MACROPHAGE_UP				200	4
KEGG			KEGG_CALCIUM_SIGNALING_PATHWAY				177	3
Category			p	adjP	Genes
Immunologic_signatures			4.59289e-06	0.0223766	CACNA1S:SUV39H2:SLC23A1:MTHFD1L
KEGG			0.000134463	0.0250101	CACNA1S:ERBB4:MYLK
Link
http://www.gsea-msigdb.org/gsea/msigdb/cards/GSE411_WT_VS_SOCS3_KO_MACROPHAGE_UP
http://www.gsea-msigdb.org/gsea/msigdb/cards/KEGG_CALCIUM_SIGNALING_PATHWAY
European ancestry
Category			GeneSet				N_genes	N_overlap
Reactome			REACTOME_ADAPTIVE_IMMUNE_SYSTEM				807	5
Canonical			REACTOME_ADAPTIVE_IMMUNE_SYSTEM				807	5
Category			p	adjP	Genes
Reactome			3.10308e-05	0.0465151	PSMD13:FBXW12:BTN1A1:KLC4:RNF19A
Canonical			3.10308e-05	0.0682367	PSMD13:FBXW12:BTN1A1:KLC4:RNF19A
Link
http://www.gsea-msigdb.org/gsea/msigdb/cards/REACTOME_ADAPTIVE_IMMUNE_SYSTEM
