# Supplementary material for: Association of low-frequency and rare coding variants with information processing speed
Source: Transl Psychiatry. 2021 Dec 4;11:613. doi: 10.1038/s41398-021-01736-6 (PMC8643353; doi:10.1038/s41398-021-01736-6)
Supplement: Supplementary file 11 — Supplementary table 10 [file 41398_2021_1736_MOESM11_ESM.xlsx]

## Sheet: Sheet1
Supplementary Table 10. Most significant diseases and biological functions identified in IPA core analysis
Top Diseases and Biological Functions (ranked by p-value)
African ancestry
Diseases and Disorders					p-value (range)			Molecules
Cancer					4.77 x 10-2 - 3.56 x 10-4			21
Endocrine system disorders					1.90 x 10-3 - 3.56 x 10-4			20
Organismal injury and abnormalities					4.96 x 10-2 - 3.56 x 10-4			21
Cardiovascular disease					4.52 x 10-2 - 9.20 x 10-4			6
Developmental disorder					4.52 x 10-2 - 9.20 x 10-4			7
Molecular and Cellular Functions
Cell-to-cell signaling and interaction					3.71 x 10-2 - 9.20 x 10-4			5
Cellular development					4.59 x 10-2 - 9.20 x 10-4			5
Small molecule biochemistry					4.94 x 10-2 - 9.20 x 10-4			7
Vitamin and mineral metabolism					2.10 x 10-2 - 9.20 x 10-4			4
Carbohydrate metabolism					2.31 x 10-2 - 1.84 x 10-3			3
Physiological System Development and Function
Nervous system development and function					4.77 x 10-2 - 8.51 x 10-4			5
Cardiovascular system development and function					4.50 x 10-2 - 9.20 x 10-4			5
Embryonic development					4.88 x 10-2 - 9.20 x 10-4			8
Organ development					4.61 x 10-2 - 9.20 x 10-4			6
Organ morphology					3.80 x 10-2 - 9.20 x 10-4			6
Top Diseases and Biological Functions (ranked by p-value)
European ancestry
Diseases and Disorders
Cancer					4.18 x 10-2 - 4.80 x 10-5			19
Neurological disease					2.82 x 10-2 - 4.80 x 10-5			14
Organismal injury and abnormalities					4.18 x 10-2 - 4.80 x 10-5			19
Dermatological diseases and conditions					3.92 x 10-2 - 6.57 x 10-5			18
Connective tissue disorders					3.92 x 10-2 - 8.33 x 10-4			1
Molecular and Cellular Functions
Post-translational modification					8.26 x 10-4 - 8.26 x 10-4			3
Cell cycle					4.80 x 10-2 - 8.33 x 10-4			3
Lipid metabolism					3.60 x 10-2 - 8.33 x 10-4			1
Small molecule biochemistry					3.60 x 10-2 - 8.33 x 10-4			1
Cellular development					4.64 x 10-2 - 2.50 x 10-3			4
Physiological System Development and Function
Endocrine development					3.36 x 10-2 - 1.66 x 10-3			5
Organ morphology					4.88 x 10-2 - 1.66 x 10-3			4
Organismal development					4.24 x 10-2 - 1.66 x 10-3			4
Tissue morphology					4.88 x 10-2 - 1.66 x 10-3			4
Hematological system development and function					3.20 x 10-2 - 2.50 x 10-3			2
